# Supplementary material for: Autoantibody repertoire characterization provides insight into the pathogenesis of monogenic and polygenic autoimmune diseases
Source: Front Immunol. 2023 Feb 10;14:1106537. doi: 10.3389/fimmu.2023.1106537 (PMC9955420; doi:10.3389/fimmu.2023.1106537)
Supplement: Supplementary file 2 [file Table_1.xlsx]

## Sheet: Demographics, symptoms, labs
Subject ID	Diagnosis	Protoarray data	BCR NGS	RNA-seq GXP	Gender	Age	Ethnicity	Age of Onsent	Current Smoker	Former Smoker	H/O Substance Abuse?	Height (cm)	Weight (kg)	BMI	Hemoglobin	Hematocrit	Red Blood Cell Count	Leukocytes	Platelet Counts	Neutrophils - Absolute	Lymphocytes - Absolute	Monocytes - Absolute	Eosinophils - Absolute	Basophils - Absolute	ESR	Alkaline Phosphatase (S)	AST (SGOT)	ALT (SGPT)	Serum Creatinine	C-reactive Protein	GFR Value	C3 Complement	C4 Complement	ANA Positivity	Rheum Factor	Anti-Ro (SS-A/Ro Ab, IgG, S)	Anti-La (SS-B/La Ab, IgG, S)	Anti-SM (SM Ab, IgG, S)	Anti-nRNP (RNP Ab, IgG, S)	dsDNA (Anti-DS-DNA, IgG, S)	IgM Phospholip Ab,S	IgG Phospholip Ab,S	Anti-CCP	Anti-TTG	Anti-Mitochondrial AB	Anti-Smooth Muscle Ab	Anti-LKM1 Ab	SLA	Anti-Gad65
HC001	Healthy control	YES	YES		Female	61.8165	White; non-Hispanic		No	No	No	146.3	53.6	25.0424																				No
HC002	Healthy control	YES		YES	Male	61.9999	Other		No	No	No	156.1	63.4	26.0186																				No data
HC003	Healthy control	YES		YES	Female	71.1117	White; non-Hispanic		No	No	No	171.1	78.8	26.917																				No
HC004	Healthy control	YES	YES	YES	Male	45.8353	White; non-Hispanic		No	No	No	169.4	100.8	35.1264
HC005	Healthy control	YES	YES	YES	Female	59.7465	White; non-Hispanic		No	No	No	162.7	72.8	27.5015																				No
HC006	Healthy control	YES		YES	Female	40.6578	White; non-Hispanic		Yes	Yes	Yes	170	76.9	26.609																				No data
HC007	Healthy control	YES	YES	YES	Female	40.7701	White; non-Hispanic		Yes	Yes	Yes	166	70	25.4028	13.9	40.5	3.96	12.9	214	3.94	1.95	0.47	0.26	0.03										No data
HC008	Healthy control	YES		YES	Female	62.7993	White; non-Hispanic		No	No	No	163.5	70.2	26.2604																				No data
HC009	Healthy control	YES	YES	YES	Male	57.6	White; non-Hispanic		No	Yes	No																							No data
HC010	Healthy control	YES	YES	YES	Male	69.5455	White; non-Hispanic		No	Yes	No	172.5	83.3	27.9941															1.1					No data
HC011	Healthy control	YES	YES		Female	42.0187	White; non-Hispanic		No	No	No	156	66.3	27.2436																				No data
HC014	Healthy control	YES	YES		Female	59.7958	White; non-Hispanic		No	No	No	160	79.2	30.9375																				No
HC015	Healthy control	YES			Female	54.906	White; non-Hispanic		No	No	No	166.8	68.2	24.5128																				No
HC016	Healthy control	YES	YES		Male	49.3865	White; non-Hispanic		No	No	No	186	122.7	35.4665																				No
HC017	Healthy control	YES			Male	49.3481	Asian-American		No	No	No																							No
HC018	Healthy control	YES	YES	YES	Female	35.5026	White; non-Hispanic		No	No	No	169	90.2	31.5815																				No
HC019	Healthy control	YES	YES	YES	Female	46.3419	White; non-Hispanic		No	No	No	162	87	33.1504																				No
HC020	Healthy control	YES			Female	39.3794	White; non-Hispanic		No	Yes	No	188	83.7	23.6815																				No
SJS003	Sjogren's	YES	YES		Female	61.3016	White; non-Hispanic	57.0087	No	No	No	170	73.8	25.5363	14.6	43	4.64	5.3	184	2.89	1.79	0.5	0.12	0.04	2	80	35	44	0.8	<3.0	>60.0		18	No	Normal	Abnormal	Normal	Normal	Abnormal	No Data	No Data	No Data
SJS004	Sjogren's	YES		YES	Female	61.3071	White; non-Hispanic	43.0782	No	Yes	No	154	49	20.6612	12.8	38.6	4.46	3.9	170	1.99	1.46	0.37	0.09	0.02	11	82	32		0.7	<3.0	>60			Yes	Normal	Abnormal	Abnormal	Normal	Abnormal	Normal	Normal	Normal
SJS005	Sjogren's	YES		YES	Female	63.0403	White; non-Hispanic	54.0162	No	No	No	172	85.3	28.8332	12.1	39	4.21	4.5	259	2.8	1.37	0.29	0.07	0.01	8		19	12	0.7	<3.0	>60	116	34	Yes	Normal	Abnormal	Normal	Normal	Normal	Normal	No Data	No Data
SJS006	Sjogren's	YES	YES	YES	Female	59.2072	White; non-Hispanic	49.1701	No	No	No	161	65.3	25.1919	12.4	38	3.97	3.2	156	1.92	0.88	0.37	0	0.02	6	57	23	15	1.2	<3.0	46	104	15	Yes	Abnormal	Abnormal	Abnormal	Normal	Normal	Normal	No Data	No Data
SJS007	Sjogren's	YES		YES	Female	24.904	White; non-Hispanic	19.3215	No	Yes	No	168.6	69.7	24.5198	12.6	37	4.15	4.3	306	2.48	1.38	0.35	0.07	0.01	32		18		0.7	6.2	>60	119	10	Yes	Abnormal	Abnormal	Abnormal	Normal	Normal	No Data	No Data	No Data
SJS008	Sjogren's	YES	YES		Female	62.7829	White; non-Hispanic	60.6665	No	Yes	No	165.4	58.2	21.2741	12.3	37.2	3.75	5.6	328	2.57	2.03	0.4	0.5	0.1	10		46	20	0.6	<3.0	>60	122	32	No data	No Data	Normal	Abnormal	Normal	Normal	No Data	No Data	No Data
SJS009	Sjogren's	YES			Female	66.9637	White; non-Hispanic	43.3138	No	No	No	156.9	58.2	23.6416	11.9	36.2	4.12	3.4	286	1.87	0.79	0.45	0.25	0.01	37		23	21	0.7	4.9	>60	91	<3		Abnormal	Abnormal	Abnormal	Normal	Normal	Normal	No Data	No Data
SJS010	Sjogren's	YES		YES	Female	59.7959	White; non-Hispanic	57.2607	No	No	No	168.4	122.4	43.1616	12.8	39.8	4.35	8.3	283	5.72	1.94	0.53	0.13	0.01	17		22	22	0.9	9	>60	118	19	Yes	Normal	Abnormal	Normal	Normal	Normal	Normal	No Data	No Data
SJS011	Sjogren's	YES		YES	Female	56.3789	White; non-Hispanic	36.4551	No	No	No	165.4	59.7	21.8224	13.3	40.1	4.15	3.1	153	1.77	0.77	0.48	0.05	0.02	3	50	21		0.9	<3.0	>60	87	17	No	Normal	Abnormal	Abnormal	Normal	Normal	Normal	No Data	No Data
SJS012	Sjogren's	YES			Female	56.858	White; non-Hispanic	56.4172	No	No	No	167	77	27.6095	14.1	42	4.56	3.7	179	2.21	0.97	0.46	0.08	0.01	2	39	21		0.9	<3.0	>60	96	16	No	Normal	Abnormal	Normal	No Data	No Data	Normal	Normal	Normal
SJS013	Sjogren's	YES		YES	Female	28.8355	White, Hispanic	26.1744	No	No	No	152.6	51.2	21.9867	12.8	38.2	4.06	5	263	2.88	1.49	1.49	0.28	0.03	1	43	17		0.8	<3.0	>60	94	22	No	Normal	Abnormal	Normal	Normal	Normal	No Data	No Data	No Data
SJS016	Sjogren's	YES		YES	Female	67.5194	White; non-Hispanic	63.0539	No	No	No	165	92	33.7925	13.2	39.8	4.55	4.8	189	3.48	0.65	0.54	0.14	0.02	27	81	37	28	0.9	6	>60	115	24	Yes	Abnormal	Abnormal	Abnormal	Normal	Normal	Normal	No Data	No Data
SJS017	Sjogren's	YES			Female	34.4511	White; non-Hispanic	30.158	No	No	No	170.3	60.3	20.7916	12	36.6	4.16	2.8	225	1.49	0.92	0.31	0.03	0.01	9	49	17		0.8	<3.0	>60	114	14	Yes	Abnormal	Abnormal	No Data	No Data	No Data	Normal	No Data	No Data
SJS018	Sjogren's	YES	YES	YES	Female	37.0302	White; non-Hispanic	34.0705	Yes	Yes	No	176.5	100.4	32.2288	13.1	39	4.29	12	288	3.18	3.11	0.44	0.12	0.05	14	83	16		0.7	4.5	>60	149	41	No data	No Data	Normal	Abnormal	Normal	Normal	Normal	No Data	No Data
SJS019	Sjogren's	YES	YES	YES	Female	69.2937	White; non-Hispanic	68.2724	No	No	No	162.8	95.4	35.9948	12.4	38.4	3.95	6	223	3.86	1.5	0.53	0.08	0.02	2	58	25	19	0.8	<3.0	>60	138	16	Yes	Abnormal	Abnormal	Abnormal	Normal	Normal	Normal	No Data	No Data
SJS020	Sjogren's	YES		YES	Female	22.8149	White; non-Hispanic	17.736	No	No	No	170	65.5	22.6644	14.2	43.1	4.71	4.4	222	2.56	1.09	0.6	0.1	0.03	5	58	29	19	0.9	<3.0	>60			No data	No Data	Abnormal	Normal	No Data	No Data	Normal	Normal	Normal
SJS021	Sjogren's			YES	Female	64.7925	White; non-Hispanic	54.4678	No	No	No	159.5	69.6	27.3582	10.8	32.7	3.55	4.8	188	3.28	0.93	0.44	0.06	0.01	35	126	28	18	1.3	4.1	50	119	15	Yes	No Data	Abnormal	Normal	Normal	Normal	Normal	No Data	No Data
SJS022	Sjogren's		YES		Female	33.4901	White; non-Hispanic	31.4695	No	Yes	No	175	156	50.9388	13	39.1	5.35	9.5	293	7.32	1.38	0.71	0.11	0.03	19	56	19	15	0.7	12.7	>60	122	33	Yes	Normal	Abnormal	Abnormal	Normal	Normal	Normal	No Data	No Data
SJS023	Sjogren's			YES	Female	68.4942	White; non-Hispanic	41.6793	No	No	No	168.9	73.9	25.9051	12.2	36.9	3.95	5	298	3.31	1.13	0.46	0.09	0.01	5	81	23		1.1	<3.0	49			Yes	Abnormal	Abnormal	Abnormal	Normal	Normal	No Data	No Data	No Data
SJS024	Sjogren's	YES	YES	YES	Male	67.7877	White; non-Hispanic	65.9425	No	No	No	180.7	85.4	26.1542	13.6	40.5	4.42	3.9	262	2.08	1.17	0.41	0.1	0.03	3	51	43	44	1.1	<3.0	>60	175	21	Yes	Normal	Abnormal	Normal	Normal	Normal	No Data	No Data	No Data
SJS025	Sjogren's		YES	YES	Female	62.8869	White; non-Hispanic	57.4576	No	No	No	161.2	65.7	25.2834	13.4	39.3	4.11	3.9	117	2.33	1.15	0.36	0.05	0.01	11	95	25	20	1	<3.0	56	108	16	Yes	Normal	Abnormal	Abnormal	Normal	Normal	Normal	No Data	No Data
SJS026	Sjogren's		YES	YES	Female	62.5011	White; non-Hispanic	61.3757	No	No	No	166.8	66.8	24.0096	14.2	42.1	4.45	5.5	217	2.93	1.92	0.47	0.11	0.04	0	67	19	25	1	<3.0	56	87	18	Yes	Normal	Abnormal	Abnormal	Normal	Normal	Normal	No Data	No Data
SJS027	Sjogren's		YES		Female	67.0048	White; non-Hispanic	54.227	No	No	No	159.8	96	37.5939						5.18	2.66	0.79	0.13	0.02		61	25	34	1	<3.0	55	100	16	Yes	Normal	Abnormal	Abnormal	Normal	Normal	Normal	No Data	No Data
SJS028	Sjogren's			YES	Female	62.0355	White; non-Hispanic	59.2127	No	Yes	No				14.4	43.9	4.88	2.5	191	1.06	1.06	0.3	0.02	0.01	2	78	23		0.8	<3.0	>60	7	77	Yes	Normal	Abnormal	Normal	Normal	Normal	Normal	No Data	No Data
SJS029	Sjogren's			YES	Female	55.0292	Asian	38.4538	No	No	No	166.8	62	22.2843	14.3	42.1	4.66	2.3	159	0.99	1.01	0.21	0.06	0.01	3	58	21	20	0.8	<0.3	>60	113	39	Yes	Abnormal	Abnormal	Abnormal	No Data	Normal	Normal	No Data	No Data
SJS030	Sjogren's	YES			Female	43	Caucasian	43	No	No	No	177.8	65.8																					Yes		Abnormal	Abnormal
SLE004	SLE	YES	YES	YES	Female	82.4246	White; non-Hispanic	56.4939	No	No	No	164	77.8	28.9262	11.1	33	3.48	5.3	134	3.41	1.32	0.52	0.05	0.02	15		21		1.3	<3.0		117	17	Yes						Normal
SLE005	SLE	YES			Female	58.7418	White; non-Hispanic	31.8117	Yes	Yes	No	175	75.8	24.751	12.1	35.9	3.89	3.6	156	2.36	0.88	0.29	0.02	0.03	16				0.7	<3.0	>60	91	18	Yes						Abnormal
SLE006	SLE	YES		YES	Female	22.7602	Native-American	16.6081	Yes	Yes	No	172.5	88.9	29.8761	11.4	35.5	3.98	5.7	136	3.76	1.29	0.46	0.17	0.03		70	115	92	1.1			117								Normal
SLE007	SLE	YES		YES	Female	81.7074	White; non-Hispanic	60.7678	No	No	No	150.1	66.7	29.605	13.3	42.3	4.65	6.2	242	3.18	2.19	0.62	0.11	0.05	6			19	0.7	<3.0		97	20	Yes	Normal					Abnormal
SLE008	SLE	YES		YES	Female	41.6189	White; non-Hispanic	21.2162	No	No	No	168.5	52.9	18.6318	12.8	40.6	4.13	8.1	192	7.16	0.52	0.33	0.02	0.02	4		29		1		>60	74	12	Yes						Normal
SLE009	SLE	YES		YES	Female	55.6397	White; non-Hispanic	39.3931	No	No	No	176	106.7	34.446	14.2	43.4	4.64	4.2	246	2.75	1	0.36	0.07	0.02	5				1	<3.0	58	101	14	Yes						Normal
SLE010	SLE	YES		YES	Male	62.5557	White; non-Hispanic	49.8874	No	No	No	170.9	87.2	29.8561	15.5	44.6	4.97	9.4	295	6.88	1.19	1.2	0.08	0.02	1	64	21	22	0.9	<3.0		101	22	Yes						Normal
SLE011	SLE	YES			Female	53.6657	White; non-Hispanic	37.6982	No	Yes	No	169	106	37.1135	12.7	38.2	4.29	5.2	304	3.56	1.06	0.42	0.11	0.01	35		25		1	<3.0	58	121	15	No						Abnormal
SLE012	SLE	YES		YES	Female	23.1352	White; non-Hispanic	18.363	No	No	No	152.5	73.3	31.5184	14.2	40.9	4.32	2.3	193	0.96	0.92	0.45	0.01	0	5				0.7	<3.0	>60	120	15	Yes						Normal
SLE013	SLE	YES			Female	67.0513	White; non-Hispanic	28.4442	No	No	No	166.7	58.1	20.9076	12.7	38.2	14.1	3.2	262	2.1	0.51	0.47	0.09	0.03	14		31		0.8	3.5	>60	86	9	Yes						Normal
SLE014	SLE	YES		YES	Female	37.9173	White; non-Hispanic	18.4673	No	No	No	175	69.8	22.7918	10.7	33.4	3.59	8.6	292	6.11	1.67	0.62	0.15	0.03	26	58	19		0.9	11.7	>60	115	28	Yes						Abnormal
SLE015	SLE	YES		YES	Female	68.3326	White; non-Hispanic	57.1756	No	Yes	No	161	91.2	35.1838	13.4	42.4	4.83	8.7	197	4.39	3.18	0.82	0.25	0.03	13		25	11	0.8	8.9	>60	158	21	Yes	Normal					Abnormal
SLE016	SLE	YES		YES	Female	75.4402	White; non-Hispanic	73.562	No	No	No	174	69	22.7903	11.1	36.1	4.07	8.2	155	6.23	1.34	0.46	0.13	0.01	27				0.8	22		95	17	Yes
SLE017	SLE	YES		YES	Male	55.982	African-American	55.3305	No	No	No	182	107	32.3029	14.1	42.6	4.48	5.3	249	3.89	0.84	0.38	0.15	0.02	20		32		1.1	<3.0	>60	139	25	Yes						Abnormal
SLE018	SLE	YES		YES	Female	23.6609	White; non-Hispanic	15.9975	No	Yes	No	169	73.9	25.8744	12.5	37.3	3.94	2.9	150	1.59	0.82	0.82	0.05	0.02	12		22	16	0.83	0.1	>80	65	8	Yes						Abnormal
SLE019	SLE	YES	YES	YES	Female	42.0488	Other	34.9466	No	No	No	174.5	65.4	21.4777	12.4	37.9	4.36	4.5	246	2.64	1.3	0.46	0.09	0.02	3				1	<3.0	>60	74	15	No						Normal
SLE020	SLE	YES			Male	43.5764	White; non-Hispanic	35.5461	No	Yes	No	177.6	88.9	28.1849	15.3	44.2	4.88	3.7	220	2.32	0.82	0.48	0.08	0	1		20		1.2	<3.0	>60	85	20	Yes						Abnormal
SLE021	SLE	YES	YES		Female	32.9069	White; non-Hispanic	26.1224	No	No	No	167.8	72	25.5711	14.3	42.6	4.56	5.8	221	3.63	1.67	0.3	0.13	0.04					0.7		>60		11	No						Normal	Normal	Normal
SLE022	SLE	YES		YES	Female	57.6794	White; non-Hispanic	57.0854	No	No	No	166.1	58.4	21.1677	13.2	39.3	3.99	2.3	208						51		31		0.7	<3.0	>60	94	10	Yes	Normal					Normal
SLE023	SLE	YES		YES	Female	44.8168	White; non-Hispanic	43.7956	No	No	No	165	59.7	21.9284	13	39.8	4.29	3.5	279	2.34	0.71	0.34	0.11	0.11	26		25		0.7	<3.0	>60	70	12	Yes	Normal					Abnormal
SLE024	SLE	YES		YES	Male	18.103	White; non-Hispanic	18.103	No	No	No	182.5	68.7	20.6268	12.1	38	4.74	4	261	2.5	1.7	0.3	0.08	0.01	34	96	23	11	0.9	<3.0	>60	104	21	Yes	Normal	Normal	Normal	Normal	Normal	Abnormal	Normal	Abnormal
SLE025	SLE	YES		YES	Female	26.6835	White; non-Hispanic	22.0703	No	No	No	172.5	63.9	21.4745	14.3	42.8	4.87	4.9	291	3.56	0.85	0.35	0.08	0.01			24	17				97		Yes						Abnormal
SLE026	SLE	YES		YES	Female	25.8924	White; non-Hispanic	20.5891	No	No	No	178	126.4	39.894	11.8	36.2	4.46	4.2	191	2.47	1.26	0.34	0.07	0.03	8				0.6		>60	90	11	Yes	Normal
SLE027	SLE	YES			Female	50.1393	White; non-Hispanic	27.9595	Yes	Yes	No	170	78.4	27.128	14.9	44.2	13.5	5.3	181	3.37	1.11	0.67	0.14	0.01	11		31			4.7		104	16	Yes	No Data					Normal
SLE028	SLE	YES		YES	Female	38.2513	White; non-Hispanic	35.1109	No	No	No	160.5	47.5	18.4393	12.8	37.3	4.14	3.6	266	2.07	0.91	0.6	0.03	0.02						7.4		114	19	Yes	Normal					Abnormal
SLE029	SLE	YES		YES	Female	57.5206	White; non-Hispanic	42.7003	No	No	No	166.1	158.1	57.305	9.5	31.5	3.21	6.5	198	5.23	0.6	0.51	0.1	0.03	5		23			3.3	26	100	22	Yes						Abnormal
SLE030	SLE	YES	YES	YES	Male	34.6919	Other	25.9526	No	No	No	198	84	21.4264	14.9	44.8	5.25	4.2	174	2.61	1.21	0.25	0.09	0.01	9		20		1.1	<3.0		126	22	Yes						Abnormal
SLE031	SLE	YES		YES	Male	35.8173	White; non-Hispanic	34.5606	No	No	No	167	65	23.3067	13.7	42.4	4.7	2.3	256						5				0.8	37.5		107	14	Yes	Normal					Normal
SLE032	SLE	YES		YES	Male	66.1068	White; non-Hispanic	60.108	No	No	Yes	180	82.4	25.4321	15.9	45.6	4.52	12.7	194	4.19	1.15	1.13	0.45	0.07	3		35			<3.0	1.2	101	21	Yes						Abnormal
SLE033	SLE	YES	YES	YES	Female	31.4311	White; non-Hispanic	19.0886	No	No	No	166.8	77	27.6757	12.6	40.2	4.59	5.9	246	3.28	1.97	0.64	0.02	0.01	9		28	30	0.9	<3.0	>60	76	12	Yes						Abnormal
SLE034	SLE	YES	YES	YES	Female	65.1978	White; non-Hispanic	55.8451	No	No	No	169.5	90	31.3259	13.3	40.7	4.56	4.5	187	3.01	0.94	0.32	0.16	0.05	10		21		1.3	8		144	20	Yes						Abnormal
SLE035	SLE	YES		YES	Female	29.2244	White; non-Hispanic	22.618	No	No	No	169.8	59.3	20.5674	11	34.4	4.34	5.2	232	4.28	0.54	0.34	0.03	0.01	14		35		0.6	<3.0	>60	61	10	Yes						Abnormal
SLE036	SLE	YES	YES	YES	Female	47.8504	White; non-Hispanic	38.5689	No	No	No	167	120.8	43.3146	12.7	38.9	4.15	6	213	2.79	2.23	0.71	0.2	0.05	8		30		1.4	4.9	40	120	25	Yes						Abnormal
SLE037	SLE	YES		YES	Female	63.5549	White; non-Hispanic	61.5124	No	Yes	No	170.4	52.4	18.0465	12.8	39.3	4.2	7.4	264	6.92	0.33	0.13	0.01	0	20	47	20		0.7	24	>60	107	19	Yes
SLE038	SLE	YES			Female	28.7178	White; non-Hispanic	24.173	Yes	Yes	No	171	77.6	26.5381	13.2	39.7	4.18	4.9	184	3.8	0.87	0.26	0.01	0	21		38	40	0.8	<3.0		49	5	Yes
SLE039	SLE	YES		YES	Female	77.3212	White; non-Hispanic	57.1894	No	Yes	No	157.4	56.7	22.8862	13.2	43.9	4.97	4.8	210						1				0.8	<3.0		74	<3	Yes						Normal
SLE040	SLE	YES	YES	YES	Female	31.1683	White; non-Hispanic	12.107	No	No	No	159	49.5	19.5799	15	43.6	5	7.1	313	4.42	1.94	0.62	0.14	0.01			26		0.7		>60	96		No data						Normal
SLE041	SLE	YES		YES	Female	63.4345	White; non-Hispanic	31.3708	No	No	No	164	93.7	34.8379	12	39.1	4.19	7	225	4.79	1.75	0.33	0.07	0.02	12		24		0.8	<3.0	>60	130	26	No						Normal
SLE042	SLE	YES	YES	YES	Female	58.9006	White; non-Hispanic	48.2667	Yes	No	No	164.5	95.2	35.1808	13.1	40	4.24	6.6	271	4.26	1.48	0.64	0.19	0.19	2	44	28	27	0.7	<3.0	>60		21	Yes						Abnormal
SLE043	SLE	YES		YES	Male	41.4874	White; non-Hispanic	18.3192	No	No	No	175.4	111	36.0798	17.1	48	5.3	4.7	54	3.79	0.46	0.42	0.02	0.02	0	71	21		0.8	5.2	>60	100	8	Yes						Abnormal
SLE044	SLE			YES	Female	73.0994	White; non-Hispanic	53.3948	No	No	No	165.7	96.3	35.0737	9.6	31.8	3.79	3.3	96	2.42	0.56	0.3	0.05	0.01					1.6	22.2		107		Yes
SLE045	SLE	YES			Female	79.1392	White; non-Hispanic	34.4293	No	No	No	166.1	46.6	16.8907	12.1	35.9	4.03	5.4	298	4.14	0.81	0.35	0.05	0.01			25		0.7			63		Yes
SLE046	SLE	YES			Female	32	White; non-Hispanic	49				172.7
AIRE01	APECED	YES			Female	34	White; non-Hispanic	0.083	No	No	No	167	62.1	22.3	14.1	39.9	4.3	6.15	188	3.6	1.9	0.53	0.06	0.04	20	57	29	20	1.59	99				neg	neg	neg	neg	neg	neg				neg	neg	neg	neg	neg	neg	neg
AIRE07	APECED	YES			Male	13	White; non-Hispanic	1	No	No	No	153	48.4	20.7	12.6	35	4.12	5.11	241	2.07	2.47	0.43	0.09	0.04	5	205	24	25	0.47	0.2				neg	neg	neg	neg	neg	neg				neg	neg	neg	neg	neg	neg	neg
AIRE11	APECED	YES			Male	22	White; Hispanic	0.17	No	No	No				13.3	40.8	4.42	6.28	266	3.74	1.94	0.47	0.07	0.05	14	59	21	17	0.99	3.2				neg	neg	neg	neg	neg	neg				neg	neg	neg	neg	neg	neg	pos
AIRE17	APECED		YES		Female	12	White; non-Hispanic	< 1	No	No	No	159.4	51.6	20.3	13.1	37.3	4.59	4.74	211	2.67	1.62	0.35	0.07	0.02	6	121	17	9	0.62	0.8				neg	neg	neg	neg	neg	neg				neg	not performed	neg	neg	neg	neg	neg*
AIRE23	APECED	YES			Male	41	White; Hispanic	2	No	No	No	173	63.7	21.3	14.3	41.4	4.62	14.1	299	12.08	1.4	0.5	0.04	0.03	2	98	36	24	2.84	2.7				neg	not done	neg	neg	neg	neg				not done	neg	neg	neg	neg	neg	neg
AIRE34	APECED	YES			Female	57	White; Hispanic	0.25	No	No	No				10.3	33.9	4.17	10.51	359	7.82	2.06	0.52	0.04	0.04	54	82	39	23	0.89	3.3				pos	not done	neg	neg	neg	neg				not done	neg	neg	neg	neg	neg	neg
AIRE36	APECED	YES			Male	18	White; non-Hispanic	6	No	No	No	175.3	98.2	32	16.5	49.2	5.93	9.38	300	5.31	2.92	0.82	0.26	0.03	6	89	14	21	1.14	6.3				neg	neg	neg	neg	neg	neg				neg	neg	neg	neg	neg	neg	neg
AIRE37	APECED	YES			Female	31	White; non-Hispanic	1.25	No	No	No	163	91	34.3	10.3	32.9	4.16	8.86	365	5.76	2.24	0.68	0.1	0.05	14	54	17	17	1.19	5.8				neg	neg	neg	neg	neg	neg				neg	not performed	not performed	not performed	not performed	not performed	not performed
AIRE46	APECED		YES		Female	38	White; non-Hispanic	< 1	No	No	No	162.5	57.5	21.8	10.9	32.1	3.39	12.85	281	6.19	5.1	1.43	0.06	0.06	7	60	14	10	0.74	1.1				pos	neg	neg	neg	neg	neg				neg	not performed	not performed	not performed	not performed	not performed	neg
AIRE51	APECED	YES			Female	33	White; Hispanic	1	No	No	No	150	46.4	20.6	13.1	5.3	4.17	10.74	360	6.54	2.28	1.81	0	0.05	38	97	41	43	0.73	8.3				neg	not done	neg	neg	neg	neg				not done	neg	neg	neg	neg	neg	pos
AIRE63	APECED	YES			Female	15	Asian non-Hispanic	4	No	No	No	163.7	48.1	17.9	12.7	40.3	5.37	6.98	358	4.64	1.72	0.38	0.16	0.05	5	223	18	15	0.57	0.3				neg	neg	neg	neg	neg	neg				neg	neg	neg	neg	neg	neg	pos
AIRE71	APECED	YES			Female	34	White; non-Hispanic	4	No	No	No	149.86	41.7	18.6	11.1	36.2	4.23	5.51	203	3.03	2.11	0.35	0	0.02	53	283	24	28	1.33	14				pos	neg	neg	neg	neg	neg				neg	neg	neg	neg	neg	neg	pos
AIRE71.5	APECED	YES			Male	33	White; non-Hispanic	1.83	No	No	No	not documented	102	no data	12.9	39.4	4.97	8.61	302	5.32	1.95	0.79	0.44	0.08	28	59	18	20	1	8				neg	neg	neg	neg	neg	neg				neg	neg	pos	neg	neg	neg	pos
AIRE72	APECED	YES	YES		Female	28	White; non-Hispanic	1	No	No	No	126	51.3	32.3	6.7	20.1	2.35	10.23	327	6.22	2.81	0.94	0.05	0.04	85	20	14	8	0.93	6.1				neg	neg	not performed	not performed	not performed	not performed				neg	not performed	not performed	not performed	not performed	not performed	not performed
AIRE73	APECED	YES			Female	31	Asian non-Hispanic	0.75	No	No	No	157.48	60.5	24.4	10.7	32.6	3.2	4.83	387	3.57	0.86	0.3	0.06	0.03	13	49	27	17	0.63	2.1				neg	neg	neg	neg	neg	neg				pos	neg	neg	neg	neg	neg	pos
AIRE80	APECED	YES	YES		Female	37	White; non-Hispanic	0.75	No	No	No	10	67.4	26.3	9.2	28.1	2.6	13.41	550	7.3	3.85	2.18	0	0	18	51	26	14	1.28	4.1				pos	neg	neg	neg	neg	neg				neg	not performed	not performed	not performed	not performed	not performed	not performed
AIRE82	APECED	YES			Male	21	White; Hispanic	2	No	No	No	162.5	57.8	21.9	14.1	41.2	4.69	6.51	176	4.28	1.63	0.57	0	0.01	11	81	24	27	1.38	1.2				neg	neg	neg	neg	neg	neg				neg	not performed	not performed	not performed	not performed	not performed	not performed
AIRE83	APECED	YES	YES		Female	14	White; non-Hispanic	0.083	No	No	No	162.7	48.9	18.5	13.7	40.5	4.89	6.55	279	2.95	2.67	0.67	0.1	0.08	5	134	22	15	0.58	<0.15				neg	neg	neg	neg	neg	neg				neg	not performed	not performed	not performed	not performed	not performed	not performed
AIRE83.5	APECED	YES			Female	12	White; non-Hispanic	0.083	No	No	No	151.5	35.5	15.5	12.9	37.1	4.43	5.98	340	3.14	2.02	0.4	0.34	0.07	11	208	37	36	0.46	0.2				neg	neg	neg	neg	neg	neg				neg	not performed	not performed	not performed	not performed	not performed	not performed
AIRE85	APECED	YES			Female	15	White; non-Hispanic	< 1	No	No	No	164	70.9	26.4	12.1	37.3	4.5	15.49	485	11.25	1.98	1.81	0.04	0.05	41	147	20	17	0.54	13.7				pos	neg	neg	neg	neg	neg				neg	not performed	not performed	not performed	not performed	not performed	not performed
[truncated: 56 more columns]

## Sheet: APECED genetics
APECED patient mutations
	Allele 1			Allele 2
ArrayID	DNA seq	Protein seq	Exon	DNA seq	Protein seq	Exon
AIRE01	c.967_979del13	p.L232SfsX51	Exon 8	c.967_979del13	p.L232SfsX51	Exon 8
AIRE07	c.967_979del13	p.L232SfsX51	Exon 8	c.1249_1250insC	p.L417PfxX7	Exon 10
AIRE11	c.328delC	p.R110fsX37	Exon 3	c.328delC	p.R110fsX37	Exon 3
AIRE17	c.967_979del13	p.L232SfsX51	Exon 8	c.769C>T	R257X	Exon 6
AIRE23	c.967_979del13	p.L232SfsX51	Exon 8	c.190_226del37	p.S64TfsX71	Exon 2
AIRE34	c.967_979del13	p.L232SfsX51	Exon 8	c.769C>T	R257X	Exon 6
AIRE36	c.967_979del13	p.L232SfsX51	Exon 8	c.967_979del13	p.L232SfsX51	Exon 8
AIRE37	c.967_979del13	p.L232SfsX51	Exon 8	c.769C>T	R257X	Exon 6
AIRE46	c.967_979del13	p.L232SfsX51	Exon 8	c.1163_1164insA	p.M388LfsX36	Exon 10
AIRE51	wild type			wild type
AIRE63	c.967_979del13	p.L232SfsX51	Exon 8	c.1503+1G>T	n/a	Intron 12
AIRE71	c.967_979del13	p.L232SfsX51	Exon 8	c.967_979del13	p.L232SfsX51	Exon 8
AIRE71.5	c.967_979del13	p.L232SfsX51	Exon 8	c.967_979del13	p.L232SfsX51	Exon 8
AIRE72	c.967_979del13	p.L232SfsX51	Exon 8	c.967_979del13	p.L232SfsX51	Exon 8
AIRE73	c.967_979del13	p.L232SfsX51	Exon 8	c.967_979del13	p.L232SfsX51	Exon 8
AIRE80	c.967_979del13	p.L232SfsX51	Exon 8	c.769C>T	R257X	Exon 6
AIRE82	c.967_979del13	p.L232SfsX51	Exon 8	c.232T>C	p.Trp78Arg	Exon 2
AIRE83	c.967_979del13	p.L232SfsX51	Exon 8	c.967_979del13	p.L232SfsX51	Exon 8
AIRE83.5	c.967_979del13	p.L232SfsX51	Exon 8	c.967_979del13	p.L232SfsX51	Exon 8
AIRE85	c.415C>T	p.Arg139Ter	3	c.1249dupC	p.Leu417ProfsTer7	10

## Sheet: Patient medications
Subject ID	Diagnosis	Current Medication 1	Current Medication 1 Dosage	Current Medication 1 Frequency	Current Medication 1 Indication	Current Medication 2	Current Medication 2 Dosage	Current Medication 2 Frequency	Current Medication 2 Indication	Current Medication 3	Current Medication 3 Dosage	Current Medication 3 Frequency	Current Medication 3 Indication	Current Medication 4	Current Medication 4 Dosage	Current Medication 4 Frequency	Current Medication 4 Indication	Current Medication 5	Current Medication 5 Dosage	Current Medication 5 Frequency	Current Medication 5 Indication	Current Medication 6	Current Medication 6 Dosage	Current Medication 6 Frequency	Current Medication 6 Indication	Current Medication 7	Current Medication 7 Dosage	Current Medication 7 Frequency	Current Medication 7 Indication	Current Medication 8	Current Medication 8 Dosage	Current Medication 8 Frequency	Current Medication 8 Indication	Current Medication 9	Current Medication 9 Dosage	Current Medication 9 Frequency	Current Medication 9 Indication	Current Medication 10	Current Medication 10 Dosage	Current Medication 10 Frequency	Current Medication 10 Indication	Current Medication 11	Current Medication 11 Dosage	Current Medication 11 Frequency	Current Medication 11 Indication	Current Medication 12	Current Medication 12 Dosage	Current Medication 12 Frequency	Current Medication 12 Indication
HC001	Healthy control	Calcium citrate-vitamin D (citracal +D) 31	250mg	qd	osteonpenia	Duloxetine (Cymbalta)	30mg	bid	Anxiety, joint pain	Estring	2mg ring		artrophic vaginitis, hot flashes	Ketorolac (Toradol)	10mg	q6h, prn	headache	Multivitamin	1 tablet	qd	preventative	Synthroid	75mcg	qd	hypothyroidism	Tretinoin (Retin-A) cream	0.05% topically	qd	acne	Triamcinolone acetonide (Kenalog) cream	0.1% topically	bid, prn	skin discoloration
HC002	Healthy control	Amitriptyline-ketamine-vanicream	topically	qd, prn	dry skin	Adult low dose aspirin	81mg	qd	cardiovascular preventative	Calcium Vit D3 (Caltrate) 600	400mg	qd	bone health	Escitalopram oxalate (lexapro)	20mg	qd	depression	Multivitmain	1 tablet	qd	preventative	Mupirocin (Batroban) ointment	2% nasally	bid	nasal sore	Ranitidine (Zanatac)	150mg	bid, prn	heartburn	Revatio	20mg	qd, prn	erectile disfunction	Triamcinolone acetonide (kenalog in orabase)	0.001	as needed	cold sore
HC003	Healthy control	Aleve	1 tablet	PRN	Joint pain	Multivitamin	1 tablet	QD	Preventative
HC004	Healthy control	Atorvastatin (Lipitor)	40mg	qd		Cialis	5mg			Fish Oil	2000mg	qd		Green Tea Extract	750mg	bid		Hydrocholorthiazide	25mg	qd		Ibuprofen	600mg	prn		Moexpiril (Univasc)	15mg	qd		Prozac	20mg	qd		Whey Protein	33g	qd
HC005	Healthy control	Acyclovir	200mg	prn	cold sores	Anacin-3 tablet	2 tablets	prn	headache	Clobetasol (Temovate) 0.05%	topically	qd	vaginal inflamation	Estrace 0.01% cream	0.5g		menopausal symptoms	Ibuprofen (Advil)	200mg	q6h, prn	muscle aches	Lidocaine (Xylocaine)	5% topically		viaginal inflammation	Nifedipine-Plastibase	topically	bid, prn	anal fissure	Pataday	0.2% drops	qd	eye health	Senna/sennosides (Senokot)	17.2mg	bid, prn	bowel health					Tretinoin (Retin-A)	0.05% topically	qd	acne	Vitamin D-3	1000unit	qd	preventative
HC006	Healthy control	Melatonin	5mg	qd	sleep	Wellbutrin	150mg	bid	depression	Zoloft	150mg	qd	depression
HC007	Healthy control	Multivitamin	1 tablet	qd	preventative
HC008	Healthy control	Amoxicillin (Amoxil)	200mg	prn	predental	Tylenol Extra Strength	1000mg	q6h, prn	pain	Aleve	440mg	qd, prn	pain	Ibuprofen	400mg	qd, prn	pain
HC009	Healthy control	Zantac	75mg	bid	acid reflux	Calcium+D	500mg	bid	bone health	Atenolol	225mg	qd	hypertension	Losartan	10mg	qd	hypertension	Aspirin	81mg	every other day	preventative cardiovascular	Lipitor	10mg	every other day	high cholesterol	Requip	25mg	qd	restless leg syndrome
HC010	Healthy control	Aspirin	81mg	qd	heart health	Atorvastain (Lipitor)	40mg	qd	cholesterol	Metroprolo l tartrate (Lopressor)	50mg	bid	hypertension
HC011	Healthy control	Calcium Carb-Vit D (OSCAL)	500mg calcium + 200 IU Vit D	QD	Bone health	Venlafaxine	225mg	qd	depression	Cyanocobalamin	1000mcg	qd	multiple sclerosis	Flinstones compelte chewable tablet	1 tablet	bid		mupirocin (Bactroban) 2%	topically	tid	impetigo	Naratriptan (Amerge)	2.5mg	prn	migraine	Nuvigil	50mg	qd, prn	multiple sclerosis	Rebif	44micrograms		multiple sclerosis
HC014	Healthy control	Allegra	180mg	PRN	Allergies	Citalopram	20mg	PRN	antidepressant	Multivitamin	1 tablet	QD	Preventative
HC015	Healthy control	Multivitamin	1 tablet	QD	Preventative
HC016	Healthy control	amlodipine [NORVASC]	2.5mg	QD	Hypertension	lisinopril [PRINIVIL/ZESTRIL]	10mg	QD	Hypertension	lisinopril-HCTZ [PRINZIDE/ ZESTORETIC]	20-25mg	QD	Hypertension	metoprolol succinate [TOPROL XL]	50mg	QD	Hypertension
HC017	Healthy control
HC018	Healthy control	Zoloft	100mg	QD	Postpartum depression
HC019	Healthy control	Aspirin	81mg	QD	Unspecific angina	Zyrtec	10mg	QD	Allergies	Hydrochlorothiazide	25mg	QD	Blood pressure	Levothroxine	88mcg	QD	Thyroid	PreviDent 5000 Plus	1.1% cream	QF	Radiation	Atorvastatin	20mg	QD	Cholesterol
HC020	Healthy control	Mirena IUD intrauterine	one IUD	one time	Heavy menstration	Multivitamin	1 tablet	QD	Preventative
SJS003	Sjogren's	Baclofen	50mg	qd	sjs	Calcium 600+ D(3)	2 tablets	qd	sjs	Choleclciferol (vitamin D3)	1000 unit	qd	sjs	Gabapentin	100mg	bid	neck nerve pain	Hydroxychlorouine	200mg	bid	sjs	Lexapro	10mg	qd	depression	Lyrica	450mg	qd	nerve pain	REstasis opthlamic drops	0.0005	bid	dry eyes	Super B complex	1 tablet	every 3 days	health					Vagifem	10-20mcg	every week	health	Verapamil	180mg	qd	migrains
SJS004	Sjogren's	Alprazolam	0.125 mg	qd, prn	anxiety	B Complex Vitamin	1 tablet	qd		Calcium 600	1 tablet	bid		Ibuprofen	400mg	prn		Multivitamin	1 tablet	bid		Restasis	1 drop	qd	sjs	Tylenol Extra Strength	1000mg	prn		Systane		tid		Claritin	10mg	prn	itching, neurodermatitis					Magnesium	400mg	prn	resltess leg	Lexipro	10mg	qd	depression
SJS005	Sjogren's	Artificial Tear Drops	1	prn	sjs	Atorvastatin	5mg	qd	prn	Cell Cept	1000mg	bid	sjs	Chondroitin Sulfate A Capsule	1 capsule	qd	health maintenance	Metronidazole Cream	topically	bid	roseca	Multivitamin	1 tablet	qd	health	Vactiv Chewable Tabs	1 tablet	qd	health	Vagifem Suppository	10mg	qW	estrogen supplement	CoQ10	1 tab	qd	leg cramps					MgO2	2 tabs	qd	leg cramps
SJS006	Sjogren's	calcium citrate-vitamin D3	630 mg-500U	QD	osteoporosis	Vitamin D3	2000U	QD	osteoporosis	lamictal	400 mg	BID	seizures	multivitamin	1 tablet	QD	health maintenance	Prilosec	20 mg	QD	erosive esophagitis	Salagen	10 mg	BID	SjS	Topamax	400 mg	BID	epilepsy	Refresh LiquaGel drops	1 drop	QD	SjS
SJS007	Sjogren's	desogen	0.15 mg - 30 mcg	QD	not collected	Plaquenil	300 mg	QD	not collected	Urocit-K	20 mEq	BID	not collected	multivitamin	not collected	not collected	not collected	fish oil	not collected	not collected	not collected	Aleve	not collected	PRN	not collected
SJS008	Sjogren's	adult low dose aspirin	81 mg	QD	cardiovascular	Advair Diskus 250	100mcg	BID	asthma	Flonase Aerosol	100 mcg	PRN	asthma	fluoxetine	20 mg	QD	fibromyalgia	gabapentin	1 tablet	PRN	pain	lisinopril	10 mg	QD	HTN	montelukast	10 mg	QD	allergies	nitroglycerin	0.4 mg	PRN	heart	Salagen	15 mg	TID	SjS					propranolol	80 mg	BID	HTN	triamcinolone acetonide cream	topical	BID	rash
SJS009	Sjogren's	adult low dose aspirin	162 mg	BID	health maintenance	Vitamin D3	1000 U	QD	health maintenance	cyanocobalamin	1000 mcg	QD	health maintenance	folic acid	1 mg	QD	SjS	magnesium	250 mg	QD	health maintenance	methotrexate	15 mg	QS	SjS	Omega 3 fish oil	1000 mg	QD	health maintenance	omprazole	20 mg	QD	health maintenance & because of Motrin	stool softener	100 mg	QD	health maintenance & because of Motrin					Tears Naturale	6 drops	PRN	SjS	Motrin	800 mg	QD	knee pain
SJS010	Sjogren's	Aspir-81	1 tablet	QD	health maintenance	Calcium 600 + D(3)	1 tablet	TID	bone health	fish oil	1500 mg	TID	health maintenance	Plaquenil	400 mg	BID	SjS	Medrol	4 mg	QD	SjS	Mobic	15 mg	QD	SjS	Vitamin D3	5000 U	QD	bone health	fluoxetine	80 mg	QID	depression	buspirone	30 mg	BID	depression
SJS011	Sjogren's	albuterol 0.083%	3 mL by inhalation	QD	bracetasis	artificial tears	1 drop	PRN	SjS	calcium 600 + D(3)	1 capsule	QD	health maintenance	Plaquenil	200 mg	QOD	SjS	Plaquenil	400 mg	QOD	SjS	premarin cream	1 gr	QS	vaginal dryness	Protonix	40 mg	QD	GERD	Hyper-Sal 7% soln	8 mL	BID	bracetasis	soothe ointment	ophthalmic	QD	SjS					Xopenex HFA	90 mcg	QD	bracetisis	iron	1 tablet	QD	health maintenance
SJS012	Sjogren's	atenolol	25 mg	QD	HTN	Biest (50-50)	topically	BID	HRT	Calcium 600 + D3	2 tablets	BID	SjS & HRT	cholecalciferol	1000U	QD	SjS	hydrochlorothiazide	25 mg	QD	fibrocystic breast disease	Livalo	1 mg	QD	cholesterol	naproxen sodium	550 mg	PRN	pain	omeprazole	20 mg	QD	GERD	Refresh Contacts	1 drop	PRN	SjS					Vitamin B-12	500 mcg	QD	low Vitamin B-12	Vitamin E	400 U	QD	fibrocystic breast disease
SJS013	Sjogren's	acetaminophen	500 mg	PRN	pain	Plaquenil	200 mg	2 PO tablets daily alternating with 1 PO daily	SjS	Claritin	1 pill	daily	seasonal allergies	chlortrimenton	1 tablet	PRN	seasonal allergies	Xanax	0.25 mg	PRN	sleep aid	Flonase Allergy Relief	aerosol	PRN	seasonal allergies	Refresh Tears	drops	QD	SjS	Skyla	14 mcg/24 hr	IUD	contraception
SJS016	Sjogren's	albuterol	180 mcg	PRN	asthma	Vota,om D3	2000 U	QD	SjS	Flonase	100 mcg	PRN	allergies	Plaquenil	400 mg	QD	SjS	Klor-Con M	20 mEq	QD	low potassium	pravastatin	40 mg	QD	cholesterol	prednisone	2mg	QD	SjS	Qvar	160 mcg	BID	asthma	Systane drops	2 drops	PRN	SjS					Tylenol Extra Strength	500 mg	PRN	pain	verapamil	360 mg	QD	HTN
SJS017	Sjogren's	hydroquinone	4% creac	BID	sun spots	Plaquenil	400 mg	QD	SjS	Mononessa 0.25 mg - 35mcg	1 tablet	QD	contraceptive	multivitamin	1 tablet	QD	health maintenance
SJS018	Sjogren's	alpha lipoic acid capsule	2 capsules	QD	health maintenance	atorvastatin	10 mg	QD	cholesterol	azelastine spray	nasally	PRN	allergy	calcium	1200 mg	QD	health maintenance	CellCept	1500 mg	BID	SjS	Vitamin D3	5000 U	QD	SjS	Claritin	10 mg	QD	allergy	Cymbalta	60 mg	QD	SjS & fibromyalgia	gabapentin	1500 mg	TID	nerve pain					iron table	1 tablet	QD	health maintenance	Levoxyl	50 mcg	QD	hypothyroid
SJS019	Sjogren's	Bactrim DS 800 -160	160 mg	QD	while on high dose steroids	brimonidine 0.2%	2 drops	BID	glaucoma	calcium carb - vit D	2500 mg - 400 U	BID	while on prednisone	dorzolamide 2%	2 drops	BID	glaucoma	gabapentin	3600 mg	TID	SjS	omeprazone	20 mg	QD	GI prophylaxis while on steroids	Plaquenil	200 mg	QD	SjS	prednisone	10 mg	QD	SjS	Systane drops	1 drop	PRN	SjS					Vitamin B-12	500 mcg	QD	health maintenance	ibuprofen	1 tablet	PRN	pain
SJS020	Sjogren's	albuterol	90 mcg/actuation	PRN	asthma	benzoyl peroxide 10%	topical	PRN	dermatitis	Cleocin T 1%	topically	PRN	dermatitis	Concerta	36 mg	QD	ADHD	Flovent HFA	220 mcg/actuation	QD	asthma	Flonase	50 mcg/actuation	PRN	asthma	melatonin	6 mg	QD	sleep	Plaquenil	400 mg	QD	SjS	Ritalin	10 mg	QD	ADHD					Sprintec 0.25 mg - 35 mcg	1 tablet	QD	contraceptive	Tylenol	1 tablet	PRN	pain
SJS021	Sjogren's	aspirin	81 mg	QD	health maintenance	Zebeta	5 mg	QD	HTN, pulse	vitamin D3	1000 mg	QD	osteoporosis	Diovan	160 mg	QD	HTN	Plendil	2.5 mg	QD	HTN	levothyroxine	50 mcg	QD	Thyroid	Magox	400 mg	QD	leg cramps	multibitamin	1 tablet	QD	health maintenance	Nitrostat	0.4 mg	PRN	chest pain/spasms					nortriptyline	25 mg	QD	sleep	Salagen	10 mg	BID	dry mouth SjS
SJS022	Sjogren's	aspirin	325 mg	QD	superficial phlebitis	fluoxetine	30 mg	BID	depression	plaquenil	400 mg	BID	SjS	Vitamin D3	2000 U	QD	SjS	Centru;m chewable	1 tablet	QD	health maintenance; upcoming gastric bypass surgery	Citrical + Vitamin D	4 tablets	QD	health maintenance; upcoming gastric bypass surgery	Mirena	IUD		contraceptive	Euchinacea	2 gel caps	QD	health maintenance
SJS023	Sjogren's	adult low dose aspirin	81 mg		blood thinner	Calcium 600	1 tablet	QD	bone health	Plaquenil	200 mg	QD	SjS	lasoprazole	15 mg	PRN	GERD	multivitamin (Women's formula)	1 tablet	QD	health maintenance	Refresh Opticl drops	1 drop	PRN	SjS	Refresh P.M. ointment	1 inch	PRN	SjS	Vitamin D3	2000 U	BID	Vitamin D deficiency	Omega 3 Krill oil	30 mg	QD	eye health
SJS024	Sjogren's	adult low dose aspirin	81 mg	QD	cardiovascular	bupropion HCL	450 mg	QD	energy	cialis	5 mg	QD	BPA	fenofibrate	160 mg	QD	triglycerides	Plaquenil	400 mg	BID	SjS	multivitamin	1 tablet	daily	general health	omeprazole	80 mg	BID	GERD	Restasis	0.05% drops	BID	SjS	simvastatin	40 mg	QD	cholesterol					sucralfute	PRN	PRN	gastritous	Vitamin D	1000 mg	QD	low Vitamin D
SJS025	Sjogren's	atenolol	50 mg	QD	HTN	Centrum Silver Women's formula	1 tablet	QD	health maintenance	Plaquenil	300 mg	QD	SjS	lisinopril	10 mg	QD	HTN	aspirin	81 mg	QD	aneurysm	Systane PF	0.3% drops	TID	SjS	topiramate	100 mg	BID	headaches	Tylenol Extra Strength	2 tablets	PRN	headaches	Vitamin D3	1000 U	QD	bone health
SJS026	Sjogren's	Tylenol Arthritis	650 mg	PRN - not for weeks	pain	Zovirax	200 mg	PRN - not for weeks	cold sores	amitriptyline-ketamine-Vanicream	topically	PRN	dry skin	Vitamin B12	1000mcg	QM	low levels	doxycycline	100 mg	QD		Lexapro	10 mg	QD		fluocinonide 0.05%	topical	PRN		gabapentin	900 mg	QD	pain	Plaquenil	400 mg	QD	SjS					Nizoral 2% shampoo	topical	PRN		Refresh Tear drops	1 drop	BID	SjS
SJS027	Sjogren's	aspirin	81 mg	QD	health maintenance	citalopram	10 mg	QD	anxiety	Cranberry Extract	500 mg	QD	health maintenance	ginger (zingiber officinalis)	1000 mg	BID	GERD	Advil	400 mg	PRN	pain	Prilosec	80 mg	BID	GERD	Zantac	300 mg	BID	GERD	Restasis 0.05%	2 drops	BID	SjS	Vitamin D3	2000 U	QD	health maintenance					Zofran	4 mg	PRN	nausea	Plaquenil	400 mg	BID	SjS
SJS028	Sjogren's	biotin capsule	5000 mcg	QD	hair loss	calcium citrate/vitamin D3	400 mg/500 U	QD	bone strength	Vitamin D3	5000 U	QD	health maintenance	cyclosporine 0.5%	2 drops each eye	BID	SjS	escitalopram oxalate	10 mg	QD	anxiety	eye ointment	topical	QD	SjS	fish oil capsule	1000 mg omega 3	QD	heart & eye lubrication	Plaquenil	400 mg	BID	SjS	Tylenol # 3	1 tab	PRN	pain					Refresh Plus drops	1 drop	PRN	SjS	Restasis 0.05%	1 drop	PRN	SjS
SJS029	Sjogren's	Calcium 600 with Vitamin D3	1 tablet	QD	health maintenance	fish oil capsule	1200 mg	QD	dry eye & health maintenance	Plaquenil	200 mg	QD	SjS	multivitamin	1 tablet	QD	health maintenance
SJS030	Sjogren's
SLE004	SLE	Centrum	1 tablet	qd	multivitamin	Hydroxychlorothiazide	12.5mg	qd	high blood pressure	Potassium Chloride (K-Dur)	10mEq, and 20mEq	3 days a week, and 4 days a week	high blood pressure	Prednisone	2.5mg	bid	Lupus	Sotalol (Betapace)	120mg	bid	ventricular ectopy	Stool Softener	1 tablet	qd	stool softener	Synthroid	112 mcg	qd	Hypothyroidism	Vitamin D3	2000unit	qd	bone health	Warfarin (Coumadin)	2mg	qd	heart disease prevention
SLE005	SLE	Amoxicillin	2000mg	prn	Pre-dental	Azathioprine	50mg	bid	Lupus					Calcium plus GNC	1200mg	qd	Bone Health	Equate Extra Strenght		prn	pain	Osteo Biflex	1 tablet	bid	Neck pain	Paxil	10mg	qd	anti-depressant	Simvastatin	20mg	qd	High blood pressure	Triamcinolone Acetonie (Kenalog) 0.1% cream	topically	bid, prn	rash					Urea 40% cream	topically	every other day, prn	dry feet	Womsesn Ultra Mega Plus	1 tablet	qd	multivitamin
SLE006	SLE	Actigall	300mg	tid	steatohepatitis	Calcium Carb-Vit D (Oscal) 1250	200mg	bid	bone health	Levothyroxine 0.075	1 tablet	qd		Lisinopril	10mg	qd	high blood pressure	Lovaza	2g	bid	hyperlipidemia	Multivitamin with iron	1 tablet	qd	multivitamin	Prednisone	5mg	qd	Lupus	Tylenol	325mg	prn	pain	Vitamin E	400unit	bid						Zoloft	50mg	bid	depression
SLE007	SLE	Artificial Tears Drops	2 drops			Bufferin	325mg	qd		Calcium 600 with Vitamin D3	400 unit	qd	bone health	Cranberry capsule		prn		Estraace 0.01%	0.5g topically			Furosemide	40mg	qd		Klor-Con	10mEq	tid		Metamucil	1 capsule	prn		Multivitamin	1 tablet	qd						Norvasc	10mg	qd		Omega 3 Fish Oil capsule	1-2 capsules	qd
SLE008	SLE	Domperidone	10mg	qd		Fludocortisone	0.2mg	qd		Immune globulin injection	0.4	qd for 3 days for 8 weeks		Levothyroxine	50mcg	qd		Levsin/SL Sublingual	0.125-0.250 mg	q6h, prn	Esophageal spasam	Linzess	290mcg	qd		Lyrica	700mg	qd		Maxalt	10-20mg	prn		Methotrexate Injection	25mg	qw	Lupus					Milk of Mangesia Suspension	2-4 tsp	qd		Mirena IUN
SLE009	SLE	Biotin	10,000mcg	qd	Hair	Epinephrine	0.3mg	prn	hypersensitivity/bronchospasm	Excedrin Migraine 250-250-65	65mg	prn	headache	Hydroxychloroquine (Plaquenil)	400mg	qd	SLE	Ibuprofen (Advil)	400mg	prn	pain	Lidex 0.05%	topically	bid, prn	skin rash	Multivitamin	1 tablet	qd	multivitamin	Protopic topically	0.001	bid, prn	skin rash	Trazodone (Desyrel)	50mg	qd	sleep					Triamcinolone acetonide (Kenalog) Cream	0.001	bid, prn	skin rash	Probiotic	1 capsule	qd	digestive health
SLE010	SLE	Aspirin	81mg	qd	circulation	Azathioprine	125mg	qd	SLE	Hydroxycholorquine	200mg	qd	SLE	Multivitamin	1 tablet	qd	multivitamin	Ibuprofen	2 capsules	qd, PRN	pain
SLE011	SLE	Acetaminophen Extra Strenght	1 tablet	prn	pain	Ayr Saline Gel	topically	prn	dry nose	Folic Acid	1mg	qd	MTX supplement, SLE	Hydroxychloroquine	200mg	bid	Lupus	Levothyroxine	200mcg	qd	hypothyroidism	Losartan-HCTZ	25mg	qd	hypertension	Methrotrexate	12.5mg	qw	lupus	Toprol XL	50mg	qd	hypertension	Calcium Tablet	2 tablets	qd	bone health, hypothoroidism
SLE012	SLE	Acetaminophen (tylenol)	500-1000mg	qd, prn	Pain	Aspirin	81mg	qd	cardiovascular preventative	Medroxyprogesterone (Depo-Provera) intramuscular	150mg	every 3 months	menstrual cramps and birth control	Plaquenil	400mg	qd	SLE	Prednisone	5mg	SLE
SLE013	SLE	Alendronate (Foxamax)	70mg	qd	osteoporosis	Aspirin	162 mg	qd	cardiovascular preventative	Calcium Carbonate Vit D3	400mg	bid	osteoporosis	Hydorchorothiazide	12.5mg	qd	hypertension	Levothyroxine	25mcg	qd	hypothyroidism	Lisinopril	5mg	qd	hypertension	Metoprolol succinate sustained release 24hr	25mg	qd	hypertension
SLE014	SLE	Acyclovir (Zovirax)	800mg	qd	herpes symplex	Alendornate (Fosamax)	70mg	qd	bone loss	Aspirin	81mg	qd	preventative cardiovascular	Atorvastatin (Lipitor)	10mg	qd	Cholesterol	Baclofen	40mg	qd	spasams	Calcium 500 + D	1 tablet	bid	bone loss	Cholecalciferol (Vit D3)	2000 unit	qd	bone loss	Cyanocobalamin (Vitamin B12)	500mcg	qd	immune support	Durezol	1 drop	qd	herpes symplex					Enalapril (Vasotec)	5mg	qd	hypertension	Hydroxycholorquine	400mg	qd	SLE
SLE015	SLE	Amitriptyline	20mg	qd	chronic pain	Hydrochlorothiazide	25mg	qd	hypertension	Melatonin	3mg	qd	Sleep	Metformin (Glucophage XR)	1500mg	qd	diabetes	Metroprolol tartrate (Lopressor)	25mg	bid	Hypertension	Plaquenil	200mg	qd	SLE	Pravastatin (Pravachol)	20mg	qd	hyperlipidemia	Prednisone	5mg	qd	SLE	Tylenol Extra strenght	500mg	tid	pain					Zoloft	100mg	qd	anxiety and depression
SLE016	SLE	Cell Cept	1000mg	bid	SLE	Ibuprofen	600mg	tid	Pain	Levothyroxine	100mcg	qd	thryoid	Linzess	145mcg	prn	constipation	Neilmed Sinus Rinse Refill Pack	1	qd	sinus congestion	Premarin 0.625 mg/gram	topically/vaginally	prn	vaginal dryness	Refresh Optive Drops	1 drop	qd	dry eyes	Trimterene-HCTZ	25mg	qd	swelling	Zyrtec	10mg	qd	allergies					Aspirin	81mg	qd	cardiovascular preventative
SLE017	SLE	Adult Low Dose	81mg	qd	preventative heart health	Albuterol	90mcg/actuation	prn	asthma	Azathioprine (IMURAN)	100mg	bid	SLE	Cosopt	1 drop	bid	Glacoma	Dulera	10mcg	bid	asthma	Itraconazole (SPORANOX)	200mg	bid	histoplasmosis	Latanoprost 0.005%	1 drop	qd	Glacoma	Nexium	20mg	bid	acid reflux	Verapamil 24 hour ER Pellet	1 capsule	qd	rapid heart beat					Wal-Fex	100mg	prn	allergies
SLE018	SLE	Calcium Carbonate Capsule	500mg	tid	bone loss	Cell Cept	2500mg	qd	SLE	Hydroxychloroquine	400mg	qd	SLE	Lisinopril	10mg	qd	hypertension	Norethiondrone	0.35mg	qd	birth control	Potassium Chelated Tablet	1 tablet	qd	hypokalemia	Prednisone	7mg	qd	SLE	Ranitidine	150mg	bid	acid reflux	Tramcinolone acetonide (Kenalog)	0.1% cream topically	qd	skin lupus					Hydrocortisone cream	0.025	bid	skin lupus
SLE019	SLE	Cloroquine phosphate	250mg	qd	Discoid Lupus/SLE	Levothyroxine	75mcg	qd	Hypothyroidism	Lisinopril	2.5mg	qd	Mitral valve regurtitation	Loratadine	10mg	prn	seasonal allergies	Mycophenolate mofetil (cell cept)	2000mg	qd	SLE, discoid lupus					Quinacrine	100mg	qd	SLE, discoid lupus	Trazodone	100mg	qd	insomnia	Vitamin D3	2000 unit	qd	vit d deficiency					Depo Provera	1 injection	every 3 months	cell cept use	Multivitamin	1 tablet	qd	preventative
SLE020	SLE	Bupropion HLC (Wellburtin XL)	300mg	qd	Depression	Melatonin	6mg	qd	Sleep	Omeprazole (Prilosec)	40mg	qd	Acid reflux	Plaquenil	200mg	bid	SLE	Temazepam (Restoril)	45mg	qd	Sleep	Tylenol Extra Strenght	1000mg	q4h, prn	pain	Warfarin (Coumadin)	5mg	qd	blood clotting
SLE021	SLE	Hydrocortisone (Anusol HC)	2.5% cream rectally	bid	Hemroids	Plaquenil	400mg	qd	SLE	Prednisone	5mg	qd	SLE	Prenatal Vitamin Tablets	2 tablets	qd	Preventative
SLE022	SLE	Aspirin Lose Dose	81mg	qd	cardiovascular preventative	Azathioprine (Imuran)	100mg	qd	SLE	Betaxolol (kerlone)	10mg	qd	Hypertension	Bupropion HCL	300mg	qd	Depression	Calcium Carb-vit D	1 tablet	bid	bone health	Clobetasol solution	0.05% topically	qd, prn	Red patch on scalp	Clonazepam	.5mg	qd	Anxiety	EpiPen 0.3mg/0.3mL	1mg	prn	allergic reactions	Multivitamin Tablet	1 tablet	qd	preventative health maintenance					Venlafaxine	100mg	qd	depression
SLE023	SLE	Ferrous sulfate	65mg	qd	anemia	Hydroxychloroquine (Plaquenil)	200mg	bid	SLE	Vitamin D	1000unit	qd	vit D deficiency
SLE024	SLE	Cell Cept	1000mg	bid	SLE	Plaquenil	200mg	qd	SLE	Prednisone	2.5mg	qd	SLE	Tylenol Extra Strength	1000mg	prn	pain
SLE025	SLE	Aspirin	81mg	qd	Cardiovascular preventative	Hydroxychloroquine (Plaquenil)	400mg	qd	SLE/ inflammation	Imuran	50mg	bid	SLE	Levothyroxine	75mcg	qd	Hypothyroidism	Multivitamin	1 tablet	qd	preventative	Prednisone	20mg	qd	SLE
SLE026	SLE	Calcium Citrate w/ D 500/200	2 tabes	qd		Cholecalciferol (Vitamind D3)	5000 unit	bid		Coumadin	7.5mg	qd		Cyanocobalamin (Vitamind B12)	1000mg	once a month		Levothyroxine	300mcg	qd		Multivitamin	1 tablet	bid	preventative health	Plaquenil	400mg	qd	SLE	Tylenol Extra Strength	1 tablet	prn	pain
SLE027	SLE	Aleve	440mg	prn	pain	Azathiprine (Imuran)	125mg	qd	arthritis (RA)	Biotin	1 capsule	qd	nail supplement	Hydroxychloroquine	400mg	qd	SLE	Multivitamin	1 tablet	qd	prevention	Trazodone (Desyrel)	50mg	qd, prn	sleep	Vitamin D3	1 tablet	qd	supplement	Lutein	20mg	qd	eye health
SLE028	SLE	PCV 13 intramuscular 12 val conj dip syringe	0.5mL		preventative	Azathioprine	125mg	qd	SLE	Folic acid	4mg	qd	SLE	Plaquenil	200mg	bid	SLE	Pantoprazole (protonix)	20mg	qd	Indigestion	Prednisone	5mg	qd	SLE	Zestril	2.5mg	qd	SLE	Calcium with vit D	1000mg (4000 unit)	qd	bone health
SLE029	SLE	Allopurinol (Zyloprim)	200mg	qd	high uric acid	Aspirin	325mg	qd	preventative	Atorvastatin	10mg	qd	cholesterol control	Calcium	600mg	qd	bone health	Carvedilol	25mg	bid	hypertension	Cymbalta	120mg	qd	depression	Diphenhydramine (Bendryl)	75mg	qd	sleep	Erythropoeitin	60mcg/ 0.3mL	every 2 weeks	anemia	Furosemide	40mg	qd	high blood pressure					Plaquenil	200mg	qd	SLE	Lefunomide (Arava)	20mg	qd	SLE
SLE030	SLE	CellCept	250mg	bid	SLE	Warfarin (Coumadin)	5mg	qd	clotting	Oxycodone	5mg	q6h, prn	pain spleen
SLE031	SLE	Alprazolam (Xanax XR)	0.5mg	qd, prn	stress	Benzonate (Tessalon Perle)	200mg	prn	cough	Dilitiazem	240mg	qd	rynad's and hypertension	Hydrocodone-acetominophen solution	10mL		cough and sleep	Levetiracetam	1000mg	bid	eiplepsy	Multivitamin	1 tablet	qd	preventative	Predinosone	15mg	qd	SLE	Trazodone	50mg	qd	sleep	tylenol	2 tabs	prn	pain
SLE032	SLE	Metamucil Powder	1 scoop	qd	fiber	Multivitamin	1 tablet	qd	preventative	Plaquenil	200mg	bid	SLE	Proventil HFA Aerosol	2 puffls	prn	asthma	Pulmicort Flexhaler	180mcg/actuation	qd	asthma	Stool Softener	1 tablet	qd	stool softener	Attorvastatin	40mg	qd	Cholesterol	Carvedilol	6.25mg	bid	heart rate and blood pressure	Copidagel	75mg	qd	blood thinner					Nitroglycerin	.4mg	prn	chest pain	Digorin	.125mg	every other day	high heart rate
SLE033	SLE	Artificial Tears	1-2 drops	as needed	dry eyes	Calcium -Vit D3 (Caltrate)	400mg	bid	bone health	CellCept	1000mg	bid	SLE	Coumadin	1.5mg	qd	blood clot	Ibuprofen (Motrin)	600mg	tid, prn	pain	Multivitamin	1 tablet	qd	preventative	Plaquenil	200mg	bid	SLE	Prednisone	10mg	qd	SLE	Volatren	1% topically	four times a day, prn	pain
SLE034	SLE	Albuterol	2 puffs	prn	Asthma	Align	4mg	qd	IBS	Amitriptyline	25mg	qd	migraines	Aspirin	81mg	qd	blood thinner	Diphenhydramine (Bendaryl)	25mg	prn	allergies	Estradiol (Estrace)	0.5mg	qd	hormone replacement	Iron	1 tablet	qd	anemia	Excdedrin (Migraine)	65mg	prn	migraines	Levothyroxine	137mcg	qd	thyroid function					Nexium	40mg	qd	GERD	Oxycodone	5mg	prn	pain
SLE035	SLE	Adult Low Dose	81mg	qd	antiphospholipid antibody syndrome	Calcium 600-D3	600-400mg	bid	preventative	Folic Acid	1 tablet	qd	preventative	Multivitamin	1 tablet	qd	preventative	Plaquenil	400mg	qd	SLE	Prednisone	5mg	qd	SLE
SLE036	SLE	Atorvastatin (Lipitor)	40mg	qd	high cholesterol	Biotin	10mg	bid	nail and hair health	Calcium Carbonate (Caltrate)	600mg	bid	bone health	Candesartan (Atacand)	32mg	qd	hypertension	Carbamezepine	200mg	tid	epilepsy	Carbamezaepine (Tegeretol)	150mg	tid	epilepsy	Celexa	40mg	qd	depression	Cyancobalamin	1 tablet	qd	Vit b12 deficiency	Dilitizaem (Cartia XT)	240mg	qd	hypertension					Femotidine (pepcid)	20mg	bid	reflux	Fish Oil	2 capsules	bid	heart health
SLE037	SLE	CellCept	1500mg	bid	SLE	Chloroquine phosphate	250mg	qd	SLE	hydrochorothiazide	12.5mg	qd	hypertension	multivitamin	1 tablet	qd	preventative	prednisone	7.5mg	qd	SLE
SLE038	SLE	Chloroquine phosphate	250mg	qd	SLE	Clobetasol (Temovate)	0.0005	prn	SLE	Folic Acid	1mg	qd	SLE	Methotrexate	25mg	weekly	SLE	Nexplanon	68mg		birth control	Prednisone	20mg	qd	SLE	Tacrolimus	0.1% topically	bid, prn	SLE	Vitamin D3	800unit	qd	SLE
SLE039	SLE	Alendronate	70mg	weekly	osteoporosis					Atovaquone (Mepron)	750mg	qd	anti-infection	Azathioprine (Imuran)	50mg	bid	SLE	Calcium Carb and Citrate-VitD3 (Citracal +D)	600mg-500unit	bid	bone health	Mangesium Chlorisde (Slow-Mag)	71.5mg	qd	deficiency	Multivitamin	1 tablet	qd	preventative	Prednisone	20mg	qd	SLE	Tylenol Extra Strenght	20mg	qd	pain					Warfarin (Coumadin)	4mg	qd	blood thinner
SLE040	SLE	Naxonex	2 sprays	bid	Allergies	Venlafaxine	150mg	qd	anxiety	Pantoprazole	40mg	qd	acid reflux
SLE041	SLE	Alendronate (Foxomax)	70mg	weekly	bone health	Aspirin	650mg	prn	pain	Aspirin Low Dose	81mg	qd	preventative cardiovascular	Atenolol	100mg	qd	arythmias	Calcium Carb & cit-VitD3 (Citracal+D)	600mg	tid	bone health	CellCept	1000mg	bid	SLE	Cinnamon	1 caplsule	bid	diabetes	Diazepam (Valium)	5mg	qd	seizures	Fish Oil	1 capsule	tid	preventative					Hydrocodone-acetaminophen (Norco)	650mg	qd, prn	pain	Losartan (Cozaar)	100mg	qd	hypertension
SLE042	SLE	Advil Liqui-Gel	600mg	qd, prn	Pain	Cholecalciferol (Vitamin D3)	1,000 units	monthly	skin health	Fenofibrate nanocrystallized (Tricor)	145mg	qd	Hypertriglyceridemia	Folic Acid	4 mg	qd		Hydroxychloroquine (Plaquenil)	200mg	bid	Lupus	Methotrexate	12.5mg	weekly	Lupus	Prednisone	Lupus	3mg	qd	Reclast	5mg	qd	bone health	Tums	2 tablets	bid, prn	heartburn					Voltaren Gel	0.01	qd, prn	pain/lupus	Levothyroxine	175mcg	qd	Hypothyroidism
SLE043	SLE	Calcium	1000mg	qd	bone health	CellCept	1500mg	bid	SLE	Cyanocobalamin (Vitamin B12)	1000mg	monthly	vitamin b12 deficiency	Diphenhydramine (Benadryl)	25mg	qd, prn	sleep	Lunesta	2mg	qd, prn	sleep	Plaquenil	200mg	bid	SLE	Prednisone	5mg	qd	SLE	Tegretol XR	400mg	bid	neurologizal seizures	Vitamin C	1 tablet	qd	preventative					Vitamin D3	1 tablet	qd	preventative
SLE044	SLE	Aspirin	81mg	qd	preventative	Evista	60mg	qd	osteopenia	Herblax	1 tablet	every other day	osteopenia	Plaquenil	200mg	qd	SLE	Prednisone	1mg	qd	SLE	Preservision vitamin	1 tablet	bid	eye health	Propranolol	20mg	bid	migraines	Sumatriptan (Imitrex)	100mg	qd	migraines	Tylenol PM Extra Strength	1000mg	qd, prn	sleep					Verapamil (Calan SR)	120mg	qd	hypertension
SLE045	SLE	Aspirin	325mg	qd	preventative	Calcium Carbonate	500mg	bid	bone health	Fish Oil	1200mg	bid	heart health	Garlic Capsule	1000mg	qd	hearth health and cholesterol	Levothyroxine	88mcg	qd	hypothyroidism	Multivitamin	1 tablet	qd	preventative	Vitamin C	500mg	qd	preventative	Vitamin D3	400unit	bid	bone health	Red Rice Yeast	2 capsules	bid	cholesterol
SLE046	SLE	Plaquenil	200 mg	bid		Solexa	10 mg	qd		Araza	20 mg	qd
Subject ID	Diagnosis	Current Medication 1	Current Medication 2	Current Medication 3	Current Medication 4	Current Medication 5	Current Medication 6	Current Medication 7	Current Medication 8	Current Medication 9	Current Medication 10	Current Medication 11	Current Medication 12	Current Medication 13	Current Medication 14	Current Medication 15	Current Medication 16	Current Medication 17	Current Medication 18	Current Medication 19	Current Medication 20	Current Medication 21	Current Medication 22	Current Medication 23	Current Medication 24
AIRE01	APECED	Cholecalciferol 1,000 IU daily	Calcitriol 05mcg daily	Acetaminophen PRN	Calcium Carbonate 500mg PRN	Omeprazole 20mg daily
AIRE07	APECED	Calcium citrate 750mg three times daily	Cholecalciferol 1000 IU daily	Citrucel 500mg PRN	Claritin 10mg PRN	Famotidine 10mg daily	Fludrocortisone 150mcg daily	Forteo 3.5units three times daily	Hydrocortisone 5mg twice daily	Levothyroxine 50mg once daily	Miralax PRN	Zofran 4mg PRN
AIRE11	APECED	hydrocortisone 15mg qAM; 10mg qPM	Fludrocortisone 25mcg daily	Forteo 6 units twice daily	Myocphenolate mofetil 750mg twice daily	octreotide 10m q 3 months	calcium carbonate 628mg four times daily	calcitriol 0.25mcg tablets twice daily	cholecalciferol 1000 IU once daily	Potassium citrate 20 mEq twice daily	Magnesium 500mg daily	Zetia 0mg daily	Androgel 2.5mg daily	Dexilant 60mg daily
AIRE17	APECED	Calcium acetate	Calcitriol	Melatonin	Hydroxyzine
AIRE23	APECED	Calcitriol	Calcium carbonate	Penicillin VK	Hydrocortisone	Fludrocortisone	Cyanocobalamin
AIRE34	APECED	Amlodipine 10mg	Calcitriol	Calcium carbonate	Cholecalciferol	Fludrocortisone	Hydrocortisone	Levothyroxine	Omeprazole	Cyanocobalamin	Potassium Chloride
AIRE36	APECED	Hydrocortisone 10mg twice daily	Prednisone 2.5mg daily	Fludrocortisone 150mcg daily	Calcitriol 0.5mcg twice daily	Calcium Carbonate 250mg twice daily	Topiramate 50mg twice daily	Metformin 500mg daily	Cholecalciferol	Levocetirizine 5mg daily	Magnesium sulfate 500mg daily	Alvesco daily	Esomeprazole 50mg daily	Sow FE 45m twice daily	Motelukast 10mg daily	Vitamin B2 400mg daily
AIRE37	APECED	Calcitriol 0.5mcg daily	Cholecalciferol 1,000 IU daily	Fluconazole 150mg daily	Fludrocortisone 150 mcg daily	Fluoxetine 40mg daily	Hydrocortisone 25mg daily	Magnesium oxide 400mg daily	Natpara 75mcg daily	Omeprazole 20mg daily	Potassium Chloride 10mEq twice daily	Topamax 125mg twice daily
AIRE46	APECED	Fludrocortisone 100mcg twice daily	Hydrocortisone 15mg, 10mg	Natpara 100mcg pen, draws up 3 units by insulin syringe twice daily	Nuvaring	Cholecalciferol 1,000 IU daily	Vitamin B12 1,000mcg every month	Zinc sulfate 220mg once daily	Probiotic once daily	Calcium citrate with Vitamin D 400mg tablet daily	Tramadol 50mg every 6 hours as needed	Imipramine 25mg daily
AIRE51	APECED	Albuterol PRN	Amlodipine 10mg daily	Aspirin 81mg daily	Calcitriol 0.25mcg in AM / PM, 0.5mcg at lunch	Calcium Carbonate	Cholecalcierol 2,000 IU daily	Cyanocobalamin 1,000mcg IM monthly	Fexofenadine 60mg twice daily	Fluconazole 100mg twice weekly	Fludrocortisone 50mcg daily	Fluticasone twice daily	Hydrocortisone 10mg AM, 5mg lunch, 2.5 mg PM	Levothyroxine 75mcg daily	Montelukast 10mg daily	Olopatadine twice daily	Pancrelipase with meals	Potassium Chloride 20mEq twice daily	Sirolimus 2mg daily	Valacyclovir 500mg daily	Xylitol twice daily
AIRE63	APECED	Calcium citrate 250m twice daily	Calcitriol 50mcg in AM, 100mcg in PM	Cyanocobalamin 1,000mcg monthly	Ferrex daily	Hydrocortisone (dose unknown)	Fludrocortisone (dose unknown)
AIRE71	APECED	Azelastine daily	Calcitriol PRN	Calcium carbonate 400mg twice daily	Fludrocortisone 100mcg daily	Fluticasone daily	Hydrocortisone 10 in AM / lunch, 5 in PM	IVIG subq every 10 days	Levothyroxine 112mcg	Lorazepam PRN	Lomotil PRN	Nystatin PRN	Oxcarabazepine 600mg twice daily	Natpara once daily	Phenazopyridine 200mg three times daily	Potassium Chloride 20mEq daily	Topiramate 75mg twice daily	Cholecalciferol 1000 IU daily	Magnesium oxide 400mg twice daily
AIRE71.5	APECED	Levothyroxine 200mcg daily	hydrocortisone 10 in AM and 2pm, 5mg in PM	fludrocortisone 150mcg daily	Gabapentin 600mg in AM, 250mg in PM	Oxcarbazepin 600mg in AM; 900mg in PM	Divalproex 250mg in PM	Melatonin 5mg in PM	Meclizine 25mg daily	Clopdiogrel 75mg daily	Magnesium 250mg daily	Omeprazole 20mg daily	Atorvastatin 10mg daily	Advair twice daily	Proair PRN	Nystatin swish and swallow daily	Lorazepam PRN	IVIG every 3 weeks
AIRE72	APECED	Amytriptyline 50mg daily	Clonazepam 0.5mg twice daily	Omeprazole 40mg daily	Fludorcortisone 100mcg daily	Hydrocortisone 10mg twice daily	Levothyroxine 50mcg daily	Prednisone 2.5mg once daily	Calcitriol 0.25mcg three times daily	Calcium gummy 1 gummy four times daily
AIRE73	APECED	Calcium / Vit D twice daily	Calcitriol 0.5mcg twice daily	Levothyroxine 50mcg daily	Azathioprine 50mg daily	Ortho-Tri Cyclen daily	Tacrolimus eye drops
AIRE80	APECED	Hydrocortisone 15mg daily	Fludrocortisone 0.5mcg daily	Levothyroxine 125mcg daily	Calcitriol 0.25mcg daily	Calcium carbonate	Labetalol 20mg daily	Mimvey once daily	Fluconazole 200mg once weekly	Linzess 72mcg once daily PRN	Neurontin 600mg three times daily
AIRE82	APECED	Vitamin D 1000 IU daily	Hydrocortisone 10mg, 7.5mg, 5mg	Levothyroxine 75mcg daily	Calcium Carbonate 500mg daily	Potassium Chloride 6.7mEq three times daily	Sertraline 50mg daily	Calcitriol 0.25mcg daily	Fludrocortisone 100mcg daily	Magnesium 250mg daily
AIRE83	APECED	calcium carbonate 400mg three times daily	alphacalcidiol 1mcg daily
AIRE83.5	APECED	albuterol inhaler PRN	becotide inhaler
AIRE85	APECED	Calcitriol0.25mcg three times daily	Calcium carbonate 1000mg three times daily	Cylcosporine eye drops daily	Fludrocortisone 100mcg daily	Hydrocortisone 20mg daily	Levothyroxine 25mcg daily
[truncated: 72 more columns]
